# Supplementary material for: Systematic Study of Preparing Porous CaCO3 Vaterite Particles for Controlled Drug Release
Source: Nanomaterials (Basel). 2025 Aug 12;15(16):1227. doi: 10.3390/nano15161227 (PMC12388638; doi:10.3390/nano15161227)
Supplement: Supplementary file 1 [file nanomaterials-15-01227-s001.zip]

Archive with 1 entries (1 files):
- nanomaterials-3770963-supplementary.pdf
